# Supplementary material for: One-Pot Multicomponent Synthesis of Methoxybenzo[h]quinoline-3-carbonitrile Derivatives; Anti-Chagas, X-ray, and In Silico ADME/Tox Profiling Studies
Source: Molecules. 2021 Nov 19;26(22):6977. doi: 10.3390/molecules26226977 (PMC8619670; doi:10.3390/molecules26226977)
Supplement: Supplementary file 1 [file molecules-26-06977-s001.zip]

Archive with 1 entries (1 files):
- molecules-1452033-supplementary.pdf
